# Supplementary material for: 17β-Estradiol Regulates miR-9-5p and miR-9-3p Stability and Function in the Aged Female Rat Brain
Source: Noncoding RNA. 2021 Aug 30;7(3):53. doi: 10.3390/ncrna7030053 (PMC8482090; doi:10.3390/ncrna7030053)
Supplement: Supplementary file 1 [file ncrna-07-00053-s001.zip]

Archive with 1 entries (1 files):
- ncrna-1337347-supplementary.pdf
